# Supplementary material for: Machine Learning to Detect Alzheimer’s Disease from Circulating Non-coding RNAs
Source: Genomics Proteomics Bioinformatics. 2019 Dec 4;17(4):430–40. doi: 10.1016/j.gpb.2019.09.004 (PMC6943763; doi:10.1016/j.gpb.2019.09.004)
Supplement: Supplementary Table S2 [file mmc3.xls]

## Sheet: cor-res-full
Table 2 P values and correlation values for miRNAs and the age / gender for Pearson and Spearman corelation analyses
Note: P values were adjusted using the Benjamini-Hochberg approach ; PCC Pearson correlation coefficient; SCC Spearmann correlation coefficient.
miRNA	Age						MMSE
	Pearson correaltion			Spearman corelation			Pearson corelation			Spearman corelation
	PCC	P value	adj P value	SCC	P value	adj P value	PCC	P value	adj P value	SCC	P value	adj P value
let-7d-3p	0.0675589	0.148873	0.335208	0.0905198	0.0528812	0.12339	0.0601685	0.0172305	0.0364454	0.0945705	0.00760993	0.0228298
let-7f-5p	-0.0656073	0.159623	0.335208	-0.20982	5.53344e-06	5.81011e-05	0.0595325	0.00023551	0.00164857	0.00677335	1.43181e-06	3.0068e-05
miR-103a-3p	0.050741	0.279054	0.45078	0.0453611	0.333268	0.466575	-0.156409	0.580471	0.641573	-0.241392	0.0430691	0.075371
miR-107	0.0437851	0.356793	0.49951	0.023919	0.614807	0.759467	-0.158957	0.754533	0.754533	-0.208987	0.0523605	0.0845824
miR-1285-5p	-0.0114321	0.809741	0.850228	-0.0107442	0.820989	0.841231	0.0307333	0.226932	0.372521	0.0481537	0.257441	0.273814
miR-139-5p	-0.0128944	0.786196	0.850228	-0.0159133	0.7378	0.841231	0.0160912	0.338382	0.444127	-0.00662021	0.111301	0.155822
miR-1468-5p	0.0291534	0.564463	0.697277	-0.0101368	0.841231	0.841231	0.111272	0.00164081	0.00574285	0.132133	0.0105159	0.0245371
miR-151-3p	0.0759514	0.105667	0.317001	0.101485	0.0304344	0.0798902	0.0741026	0.303118	0.424365	0.0246145	0.268648	0.273814
miR-17-3p	0.0875092	0.0639293	0.223753	0.0857172	0.0695864	0.133966	-0.306639	0.500373	0.588955	-0.365186	0.223084	0.260265
miR-26a-5p	-0.127279	0.00626585	0.0263166	-0.178472	0.000118931	0.000624387	0.196926	1.19441e-05	0.0001906	0.174569	0.000276979	0.00193885
miR-26b-5p	-0.13737	0.00342995	0.0180072	-0.218648	2.69833e-06	5.66649e-05	0.1746	1.81523e-05	0.0001906	0.105153	0.000123562	0.0012974
miR-28-3p	0.0195843	0.677955	0.790947	0.0396726	0.400098	0.525129	0.0404301	0.657155	0.690013	-0.0205809	0.273814	0.273814
miR-3157-3p	0.0646613	0.262626	0.45078	0.0872187	0.130458	0.228302	0.0946136	0.00130736	0.00574285	-0.0391605	0.000448236	0.00215278
miR-345-5p	0.157672	0.000768418	0.00806839	0.193061	3.59445e-05	0.000251612	-0.169126	0.0173549	0.0364454	-0.226425	0.0393788	0.0751778
miR-34a-5p	0.0676248	0.252645	0.45078	-0.0659754	0.264428	0.396641	-0.0990376	0.248642	0.372963	-0.0786589	0.0748202	0.11223
miR-361-5p	0.13789	0.00317207	0.0180072	0.158753	0.000668127	0.00233844	0.183273	0.0895873	0.17103	0.220857	0.144808	0.190061
miR-4482-3p	0.173943	0.000370898	0.00778885	0.181335	0.000204199	0.000857635	-0.184948	0.00152963	0.00574285	-0.0881214	0.000512568	0.00215278
miR-486-5p	-0.00196158	0.966716	0.966716	-0.0128975	0.783802	0.841231	0.0645401	0.230608	0.372521	0.0203283	0.0103332	0.0245371
miR-5006-3p	0.0704596	0.143262	0.335208	0.12026	0.0122687	0.0368062	0.0575388	0.00432929	0.0129879	0.0222908	0.0023979	0.00839266
miR-5010-3p	-0.0332201	0.478687	0.628276	-0.084785	0.0701729	0.133966	0.0204569	0.0131326	0.0344731	0.0808568	0.021282	0.0446921
miR-532-5p	0.0480702	0.308927	0.463391	0.0667825	0.157271	0.254053	-0.289959	0.504819	0.588955	-0.34368	0.176039	0.21746
