# Supplementary material for: Machine Learning to Detect Alzheimer’s Disease from Circulating Non-coding RNAs
Source: Genomics Proteomics Bioinformatics. 2019 Dec 4;17(4):430–40. doi: 10.1016/j.gpb.2019.09.004 (PMC6943763; doi:10.1016/j.gpb.2019.09.004)
Supplement: Supplementary Table S3 [file mmc4.xlsx]

## Sheet: Sheet3
Table S3 Overview of feature importance
Note: Feature importance value for each miRNA based on the relative gain obtained via its splits was extracted from both models using the method provided by LightGBM. Unaffacted controls means healthy controls, while all controls mean HC in combination with MCI and OND.
miRNA	AD vs. all controls	AD vs. unaffected controls
miR-17-3p	0.223896	0.328187
miR-5010-3p	0.109592	0.098336
miR-361-5p	0.034089	0.077339
let-7d-3p	0.073714	0.0741
miR-532-5p	0.054299	0.055411
miR-345-5p	0.040215	0.049319
miR-1285-5p	0.042487	0.034228
miR-34a-5p	0.020926	0.031902
miR-1468-5p	0.042833	0.031301
miR-26b-5p	0.055133	0.031076
miR-151-3p	0.027762	0.029516
miR-26a-5p	0.019025	0.027006
miR-139-5p	0.020759	0.026171
miR-103a-3p	0.034449	0.025142
miR-28-3p	0.0543	0.015824
miR-486-5p	0.023781	0.014234
let-7f-5p	0.030939	0.011905
miR-3157-3p	0.017796	0.011212
miR-4482-3p	0.033404	0.010508
miR-5006-3p	0.02832	0.009936
miR-107	0.012281	0.007346
