# Supplementary material for: Machine Learning to Detect Alzheimer’s Disease from Circulating Non-coding RNAs
Source: Genomics Proteomics Bioinformatics. 2019 Dec 4;17(4):430–40. doi: 10.1016/j.gpb.2019.09.004 (PMC6943763; doi:10.1016/j.gpb.2019.09.004)
Supplement: Supplementary Table S4 [file mmc5.xls]

## Sheet: Tabelle1
Table S4 Selection criteria of the different miRNAs
miRNA	PMID	Study 1	Study 2	Other reason
miR-17-3p	25922570	Yes	Yes
miR-103a-3p	28578378	Yes
miR-532-5p		Yes	Yes
miR-107	30734227	Yes
miR-34a-5p	27631879
miR-345-5p	29961914	Yes	Yes
let-7f-5p	27591915	Yes	Yes
miR-4482-3p			Yes
miR-151-3p				Mostly stable
let-7d-3p		Yes	Yes
miR-28-3p	25922570	Yes	Yes
miR-3157-3p		Yes	Yes
miR-361-5p	27591915	Yes	Yes
miR-26a-5p	29036818	Yes	Yes
miR-5006-3p		Yes	Yes
miR-139-5p	26426747	Yes	Yes
miR-26b-5p	29543360	Yes
miR-1285-5p		Yes	yes
miR-486-5p				RBC miRNA
miR-1468-5p		Yes	Yes
miR-5010-3p		Yes
